# Supplementary material for: Highly Promiscuous Oxidases Discovered in the Bovine Rumen Microbiome
Source: Front Microbiol. 2018 May 4;9:861. doi: 10.3389/fmicb.2018.00861 (PMC5945886; doi:10.3389/fmicb.2018.00861)
Supplement: Supplementary file 1 [file Table_1.XLSX]

## Sheet: Feuil1
table S1: Functional and taxonomical annotation of the metagenomic sequences
Supplementary 1: Contig annotation
Column E: ORFs were manually annotated based on BLASTX analysis against the NCBI non redundant and environmental database (E-value < 10-8, identity > 35%,query length coverage ≥50%), In bold, proteins most probably involved in the degradtion of aromatic compounds
Column G : ORF assignment to Cluster of Orthologous Groups using RPS-BLAST analysis against the COG database (E-values ≤ 10-8).
Clone number and taxonomic annotation	Contig_id Contig size(bp)	ORF	DNA Strand	Functionnal annotation	Protein_id	GOG assignment	Best BLASTP characterized homolog (% coverage, E-value, % identity). E-value stringency < 0.001
clone 1 6/28 ORFS assigned to Firmicute	LT674548 39,312 bp	1	+	Phenylalanyl-tRNA synthetase beta chain	SIP63293.1	J
		2	+	sugar ABC transporter substrate-binding protein	SIP63294.1	G
		3	+	sugar ABC transporter permease	SIP63295.1	G
		4	+	sugar ABC transporter permease	SIP63296.1	G
		5	+	hypothetical protein	SIP63297.1	R
		6	+	hypothetical protein	SIP63298.1
		7	+	hypothetical protein	SIP63299.1
		8	+	sugar ABC transporter permease	SIP63300.1	G
		9	+	putative sugar uptake ABC transporter permease protein	SIP63301.1
		10	+	sugar ABC transporter substrate-binding protein	SIP63302.1	G
		11	+	endo-1,4-beta-xylanase Family 10	SIP63303.1	G
		12	+	chitobiose phosphorylase Family 94	SIP633004.1	G
		13	+	methyltransferase YaeB family	SIP63305.1
		14	+	Phosphoserine aminotransferase	SIP63306.1
		15	+	D-3-phosphoglycerate dehydrogenase	SIP63307.1	H/E	D-lactate dehydrogenase / D-LDH / D-specific 2-hydroxyacid dehydrogenase [Lactobacillus pentosus] (65% ; 4e-23 ; 29%)
		16	-	DNA-directed RNA polymerase beta subunit	SIP63308.1
		17	-	DNA-directed RNA polymerase beta subunit	SIP63309.1	F
		18	+	DNA internalization-related competence protein ComEC/Rec2/	SIP63310.1
		19	+	Firmicutes ribosomal L7Ae family protein	SIP63311.1
		20	+	SSU ribosomal protein S12p (S23e)	SIP63312.1
		21	+	SSU ribosomal protein S7p (S5e)	SIP63313.1
		22	+	Translation elongation factor G	SIP63314.1
		23	+	Translation elongation factor Tu	SIP63315.1
		24	+	LSU ribosomal protein L33p	SIP63316.1	J
		25	+	Preprotein translocase subunit SecE	SIP63317.1
		26	+	Transcription antitermination protein NusG	SIP63318.1
		27	+	LSU ribosomal protein L11p (L12e)	SIP63319.1	K
		28	+	LSU ribosomal protein L1p (L10Ae)	SIP63320.1	J
clone 2 9/18 ORFs assigned to Firmicute	LT674550 22,580 bp	1	-	Hypothetical lipoprotein	SIP63350.1	E
		2	+	hypothetical protein	SIP63351.1
		3	+	cupin 2 conserved barrel domain protein	SIP63320.1	G/R
		4	+	MG(2+) CHELATASE FAMILY PROTEIN / ComM-related protein	SIP63353.1	O
		5	+	hypothetical protein	SIP63354.1
		6	-	GNAT family acetyltransferase	SIP63355.1	J
		7	-	prolipoprotein diacylglyceryl transferase	SIP63356.1
		8	-	Exopolysaccharide biosynthesis protein related to N-acetylglucosamine-1-phosphodiester alpha-N-acetylglucosaminidase	SIP63357.1	G/R
		9	-	Ribosomal RNA small subunit methyltransferase C	SIP63358.1	J
		10	-	Histone acetyltransferase HPA2 and related acetyltransferases	SIP63359.1	J/O
		11	-	Beta-galactosidase Family 2	SIP63360.1	G
		12	-	Ribulose-phosphate 3-epimerase	SIP63361.1	G
		13	+	Lipid A export ATP-binding/permease protein MsbA	SIP63362.1	V
		14	+	Lipid A export ATP-binding/permease protein MsbA	SIP63363.1	V
		15	+	vitamin B12 (or cobalamine)-dependent methionine synthase activation domain protein	SIP63364.1	E
		16	+	5-methyltetrahydrofolate-homocysteine methyltransferase	SIP63365.1	E	Chain A, Cobalamin-Dependent Methionine Synthase (MetH) [Thermotoga maritima] (66% , 2e-92, 36%)
		17	+	Metallo-dependent hydrolases, subgroup C	SIP63366.1	Q
		18	+	Putative Holliday junction resolvase YggF	SIP63367.1	K
clone 3 5/29 ORFS assigned to Firmicute	LT674549 33,736 bp	1	+	acetyl-xylan esterase, CE2	SIP63321.1
		2	+	Substrate-specific component RibU of riboflavin ECF transporter	SIP63322.1
		3	+	Fibronectin/fibrinogen-binding protein	SIP63323.1
		4	-	hypothetical protein	SIP63324.1
		5	-	Phosphoglycolate phosphatase	SIP63325.1
		6	+	2-oxoglutarate oxidoreductase, delta subunit, putative	SIP63326.1		2-oxoisovalerate oxidoreductase, subunit gamma [Methanothermobacter marburgensis str. Marburg] / ketoisovalerate oxidoreductase subunit vorC [Methanothermobacter marburgensis] / Ketoisovalerate oxidoreductase subunit VorC; VOR; / 2-oxoisovalerate ferredoxin reductase subunit gamma / 2-oxoisovalerate oxidoreductase gamma chain / 2-oxoisovalerate oxidoreductase, subunit gamma [Methanothermobacter m…
		7	+	2-oxoglutarate oxidoreductase, alpha subunit	SIP63327.1	C	Ketoisovalerate oxidoreductase subunit VorB; VOR / 2-oxoisovalerate ferredoxin reductase subunit beta / 2-oxoisovalerate oxidoreductase beta chain [Methanothermobacter thermautotrophicus str. Delta H] (97%, 3e-115, 50%)
		8	+	2-oxoglutarate oxidoreductase, beta subunit	SIP63328.1	C	Ketoisovalerate oxidoreductase subunit VorA; VOR / 2-oxoisovalerate oxidoreductase alpha chain / 2-oxoisovalerate-ferredoxin oxidoreductase subunit alpha [Methanothermobacter marburgensis str. Marburg] 95% 3e-84 54%
		9	+	2-oxoglutarate oxidoreductase, gamma subunit	SIP63329.1		Ketoisovalerate oxidoreductase subunit VorA; VOR / 2-oxoisovalerate oxidoreductase alpha chain / 2-oxoisovalerate-ferredoxin oxidoreductase subunit alpha [Methanothermobacter marburgensis str. Marburg] (97%, 1e-31, 42%)
		10	-	acylCoA thioesterase like protein	SIP63330.1	E
		11	-	Cytochrome c-type biogenesis protein CcsA/ResC	SIP63331.1
		12	-	Cytochrome c-type biogenesis protein Ccs1/ResB	SIP63332.1
		13	-	Fumarate reductase flavoprotein subunit	SIP63333.1
		14	-	Electron transport complex protein RnfG	SIP63334.1
		15	-	Electron transport complex protein RnfB	SIP63335.1
		16	-	Electron transport complex protein RnfA	SIP63336.1
		17	-	Electron transport complex protein RnfE	SIP63337.1
		18	-	Electron transport complex protein RnfD	SIP63338.1	C
		19	-	Electron transport complex protein RnfC	SIP63339.1	C
		20	-	Sensory box/GGDEF family protein	SIP63340.1	C
		21	+	hypothetical protein	SIP63341.1
		22	-	Lysophospholipase	SIP63342.1
		23	+	malate permease	SIP63343.1
		24	+	hypothetical protein	SIP63344.1
		25	-	hypothetical protein	SIP63345.1
		26	-	amylopullulanase family 13	SIP63346.1
		27	-	glycosyltransferase family 2	SIP63347.1
		28	-	endo-1,4-beta-xylanase Family 10	SIP63348.1
		29	-	Collagen-binding A protein-like	SIP63349.1
